# Supplementary material for: Genetic variants analysis of three dromedary camels using whole genome sequencing data
Source: PLoS One. 2018 Sep 20;13(9):e0204028. doi: 10.1371/journal.pone.0204028 (PMC6147446; doi:10.1371/journal.pone.0204028)
Supplement: S1 Table — (XLSX) [file pone.0204028.s003.xlsx]

## Sheet: S1 Table
S1 Table: Frequency of single nucleotide mutations in identified SNPs for YaD, TrD, AfD and shaired variants among three sets, respectively
	YaD_SNPs	%		TrD_SNPs	%		AfD_SNPs	%		shared_SNPs	%
A>C	92431	3.84424		89415	3.84939		81264	3.85842		41221	4.14918
A>G	415661	17.2875		401412	17.2811		363734	17.2701		185573	18.6792
A>T	87285	3.63022		84578	3.64115		77312	3.67078		36623	3.68636
C>A	100032	4.16037		97226	4.18566		88053	4.18077		40446	4.07117
C>G	79387	3.30174		76619	3.29851		69219	3.28653		32778	3.29933
C>T	426983	17.7584		412750	17.7692		373716	17.7441		159884	16.0934
G>A	427425	17.7768		411096	17.698		372966	17.7085		159701	16.075
G>C	79495	3.30623		76541	3.29515		68978	3.27508		32689	3.29037
G>T	101700	4.22974		98904	4.2579		89259	4.23803		41920	4.21954
T>A	87243	3.62847		84239	3.62656		77406	3.67525		36515	3.67549
T>C	415184	17.2677		401396	17.2804		363278	17.2485		185348	18.6566
T>G	91575	3.80864		88661	3.81693		80960	3.84399		40776	4.10439
