# Supplementary material for: Genetic variants analysis of three dromedary camels using whole genome sequencing data
Source: PLoS One. 2018 Sep 20;13(9):e0204028. doi: 10.1371/journal.pone.0204028 (PMC6147446; doi:10.1371/journal.pone.0204028)
Supplement: S2 Table — (XLSX) [file pone.0204028.s004.xlsx]

## Sheet: S2 Table
S2 Table: Results of GO enrichment analysis for YaD-specific genes set
Category	GO Term	Description	Count	PValue	Benjamini
CC	GO:0005578	proteinaceous extracellular matrix	26	1.17706e-05	0.00377124
CC	GO:0044463	cell projection part	42	6.02784e-06	0.0038624
CC	GO:0042995	cell projection	69	4.92235e-05	0.0104788
CC	GO:0005875	microtubule associated complex	15	0.000120506	0.0191566
CC	GO:0044420	extracellular matrix component	13	0.000167433	0.0212707
CC	GO:0031012	extracellular matrix	27	0.000637468	0.0659552
MF	GO:0097367	carbohydrate derivative binding	99	1.25135e-05	0.010803
MF	GO:0016787	hydrolase activity	108	5.80581e-05	0.0248831
MF	GO:0003777	microtubule motor activity	10	0.000241383	0.0674651
