# Supplementary material for: Genetic variants analysis of three dromedary camels using whole genome sequencing data
Source: PLoS One. 2018 Sep 20;13(9):e0204028. doi: 10.1371/journal.pone.0204028 (PMC6147446; doi:10.1371/journal.pone.0204028)
Supplement: S3 Table — (XLSX) [file pone.0204028.s005.xlsx]

## Sheet: S3 Table
S3 Table: Results of GO enrichment analysis for TrD-specific genes set
Category	GO Term	Description	Count	PValue	Benjamini
BP	GO:0007017	microtubule-based process	40	1.72125e-05	0.0795533
BP	GO:0051179	localization	198	3.68828e-05	0.0849854
CC	GO:0005875	microtubule associated complex	14	0.00047274	0.095954
MF	GO:0097367	carbohydrate derivative binding	94	0.00010624	0.0252801
MF	GO:0003774	motor activity	14	0.000175324	0.0277781
MF	GO:0016787	hydrolase activity	105	0.000150848	0.0286667
MF	GO:0030554	adenyl nucleotide binding	70	9.65816e-05	0.0305597
MF	GO:0017076	purine nucleotide binding	81	0.000494341	0.0334742
MF	GO:0003824	catalytic activity	211	0.000486609	0.0354492
MF	GO:0032553	ribonucleotide binding	81	0.000561663	0.0354623
MF	GO:0001882	nucleoside binding	80	0.000458202	0.0361478
MF	GO:0032555	purine ribonucleotide binding	81	0.000435217	0.0374307
MF	GO:0032549	ribonucleoside binding	80	0.000415888	0.0393066
MF	GO:0032559	adenyl ribonucleotide binding	70	8.54992e-05	0.0403747
MF	GO:0001883	purine nucleoside binding	80	0.000395524	0.0414882
MF	GO:0022857	transmembrane transporter activity	51	0.000758193	0.04467
MF	GO:0032550	purine ribonucleoside binding	80	0.000388075	0.0456952
MF	GO:0035639	purine ribonucleoside triphosphate binding	80	0.000344988	0.0464067
MF	GO:0022804	active transmembrane transporter activity	24	0.00116846	0.0606941
MF	GO:0003777	microtubule motor activity	9	0.00110658	0.0608539
MF	GO:0005085	guanyl-nucleotide exchange factor activity	16	0.00134364	0.0659429
MF	GO:0005524	ATP binding	69	8.29819e-05	0.0768817
