# Supplementary material for: Genetic variants analysis of three dromedary camels using whole genome sequencing data
Source: PLoS One. 2018 Sep 20;13(9):e0204028. doi: 10.1371/journal.pone.0204028 (PMC6147446; doi:10.1371/journal.pone.0204028)
Supplement: S4 Table — (XLSX) [file pone.0204028.s006.xlsx]

## Sheet: S4 Table
S4 Table: Results of GO enrichment analysis for AfD-specific genes set
Category	GO Term	Description	Count	PValue	Benjamini
BP	GO:0016043	cellular component organization	202	1.64989e-05	0.0773442
BP	GO:0030029	actin filament-based process	36	5.13093e-05	0.0800612
BP	GO:0071840	cellular component organization or biogenesis	205	3.98005e-05	0.0925305
CC	GO:0005604	basement membrane	12	2.04791e-05	0.0122124
CC	GO:0043226	organelle	382	0.000225805	0.0655052
CC	GO:0044420	extracellular matrix component	12	0.000359225	0.0693368
CC	GO:0005578	proteinaceous extracellular matrix	21	0.000644804	0.0922186
CC	GO:0044421	extracellular region part	133	0.000865012	0.0986362
MF	GO:0001883	purine nucleoside binding	76	0.000393148	0.0273416
MF	GO:0035639	purine ribonucleoside triphosphate binding	76	0.000346416	0.0288865
MF	GO:0001882	nucleoside binding	77	0.000278523	0.0290282
MF	GO:0032550	purine ribonucleoside binding	76	0.000384663	0.0291562
MF	GO:0032549	ribonucleoside binding	77	0.000250513	0.0298262
MF	GO:0032553	ribonucleotide binding	78	0.000331597	0.0306944
MF	GO:0030554	adenyl nucleotide binding	65	0.000236859	0.0328495
MF	GO:0036094	small molecule binding	104	4.11178e-05	0.0341883
MF	GO:0005524	ATP binding	65	0.000124704	0.0345574
MF	GO:0000166	nucleotide binding	95	0.000235238	0.039025
MF	GO:1901265	nucleoside phosphate binding	95	0.000235238	0.039025
MF	GO:0005085	guanyl-nucleotide exchange factor activity	16	0.000713228	0.0421985
MF	GO:0017076	purine nucleotide binding	76	0.000775254	0.0427984
MF	GO:0032555	purine ribonucleotide binding	76	0.000678353	0.0431993
MF	GO:0032559	adenyl ribonucleotide binding	65	0.00022035	0.0455396
MF	GO:0045499	chemorepellent activity	6	0.000955444	0.0492872
MF	GO:0097367	carbohydrate derivative binding	89	0.000124407	0.0512665
