# Supplementary material for: Genetic variants analysis of three dromedary camels using whole genome sequencing data
Source: PLoS One. 2018 Sep 20;13(9):e0204028. doi: 10.1371/journal.pone.0204028 (PMC6147446; doi:10.1371/journal.pone.0204028)
Supplement: S5 Table — (XLSX) [file pone.0204028.s007.xlsx]

## Sheet: S5 Table
S5 Table: Results of GO enrichment analysis for shared genes set (among YaD, TrD and AfD)
Category	GO Term	Description	Count	PValue	Benjamini
BP	GO:1902589	single-organism organelle organization	79	6.02e-06	0.0274688
BP	GO:0007017	microtubule-based process	38	2.06e-05	0.0465629
BP	GO:0051179	localization	184	9.89e-05	0.0733736
BP	GO:0044782	cilium organization	19	9.85e-05	0.0870945
BP	GO:0071470	cellular response to osmotic stress	6	0.000162	0.0892703
BP	GO:0007018	microtubule-based movement	18	8.26e-05	0.0910034
BP	GO:0042384	cilium assembly	18	8.26e-05	0.0910034
BP	GO:0030031	cell projection assembly	25	0.000157	0.0983413
BP	GO:0006928	movement of cell or subcellular component	70	6.8e-05	0.0995007
CC	GO:0005856	cytoskeleton	91	3.83481e-07	0.000238113
CC	GO:0044430	cytoskeletal part	73	1.52918e-06	0.000474699
CC	GO:0042995	cell projection	66	6.47742e-05	0.0100061
CC	GO:0005929	cilium	29	8.43247e-05	0.0104189
CC	GO:0044441	ciliary part	22	5.83872e-05	0.0120138
CC	GO:0098590	plasma membrane region	37	0.000154721	0.0158873
CC	GO:0044459	plasma membrane part	89	0.000405608	0.0353505
CC	GO:0005930	axoneme	10	0.000584215	0.0356397
CC	GO:0097014	ciliary plasm	10	0.000584215	0.0356397
CC	GO:0044463	cell projection part	35	0.00053829	0.0364704
CC	GO:0030057	desmosome	6	0.000520254	0.0395902
CC	GO:0015629	actin cytoskeleton	26	0.000936694	0.0515303
CC	GO:0098858	actin-based cell projection	13	0.00103083	0.0519737
CC	GO:0016324	apical plasma membrane	15	0.00191595	0.0875404
MF	GO:0030554	adenyl nucleotide binding	68	1.3606e-05	0.00359461
MF	GO:0032559	adenyl ribonucleotide binding	68	1.2015e-05	0.00475864
MF	GO:0005524	ATP binding	68	6.24398e-06	0.00494547
MF	GO:0001882	nucleoside binding	76	0.000151242	0.0132553
MF	GO:0032549	ribonucleoside binding	76	0.000135678	0.0133767
MF	GO:0001883	purine nucleoside binding	76	0.000128937	0.0145197
MF	GO:0032550	purine ribonucleoside binding	76	0.000126359	0.0165835
MF	GO:0016773	phosphotransferase activity, alcohol group as acceptor	38	0.000303799	0.0170847
MF	GO:0017076	purine nucleotide binding	76	0.000264789	0.0173699
MF	GO:0032553	ribonucleotide binding	76	0.000299069	0.0181031
MF	GO:0032555	purine ribonucleotide binding	76	0.000230579	0.0181434
MF	GO:0097367	carbohydrate derivative binding	85	0.000254217	0.0181848
MF	GO:0004672	protein kinase activity	35	0.000126124	0.0198305
MF	GO:0035639	purine ribonucleoside triphosphate binding	76	0.000112074	0.0220022
MF	GO:0036094	small molecule binding	96	0.000449106	0.0234975
MF	GO:0016301	kinase activity	40	0.000697022	0.03401
MF	GO:0003774	motor activity	12	0.000994873	0.0454255
