# Supplementary material for: Genetic variants analysis of three dromedary camels using whole genome sequencing data
Source: PLoS One. 2018 Sep 20;13(9):e0204028. doi: 10.1371/journal.pone.0204028 (PMC6147446; doi:10.1371/journal.pone.0204028)
Supplement: S6 Table — (XLSX) [file pone.0204028.s008.xlsx]

## Sheet: S6 Table
S6 Table: PSGs containing non-synonymous SNPs in YaD, TrD, AfD and shared gene sets
YaD_specific PSGs	TrD_specific PSGs	AfD_specific PSGs	Shared PSGs genes
NOL4	SPATA17	ARF5	POLR2H
MFSD6	USH2A	HSD17B12	GOLIM4
USH2A	ENPP6	RAD17	ARF5
FGD5	YWHAZ	RBBP8	HSD17B12
CENPF	VEZF1	DSG2	GAPT
CCAR1	RICTOR	SUSD4	DSG2
HEATR6	ASAH1	USH2A	C2CD3
AP4S1	TMEM201	VEZF1	USH2A
CLCN6	CLCN6	KYNU	EVL
ZBTB17	RILP	FAM151A	ASB2
RCC2	CHGB	SON	UBR5
CHGB	STYXL1	PPP1R14D	RCOR3
MMP7	PLEKHA5	ADAM17	CCAR1
FAM151A	GRAMD1C	ICAM2	HEATR6
E2F7	PRDM10	TMPRSS5	AKAP9
MALL	PNN	SYT12	CALCR
SON	E2F7	CDON	PEX1
PPP1R14D	MALL	HSPG2	GOT2
SPAG16	EIF2AK4	HS6ST1	RERE
BARD1	ADAM17	TECPR1	TMEM201
MTCH1	TMPRSS5	EIF2AK1	CLCN6
ADAM17	F13B	PTPLAD1	RCC2
ICAM2	HSPG2	KNDC1	ACER2
ALS2	RB1CC1	RNF32	RREB1
TMPRSS5	HS6ST1	GRAMD1A	HIVEP1
WDR33	TECPR1	KIAA0556	PLEKHA5
BAIAP2L1	ELL	WDR59	ZDHHC23
TECPR1	CCDC65	SLC16A11	GRAMD1C
PSD4	TNS4	SEMA4A	SDCBP
RAPGEF1	KNDC1	ARHGEF2	PRDM10
KNDC1	KIAA0556	CENPQ	ANPEP
QPRT	ARHGEF2	SNED1	E2F7
WDR59	KLF6	PRDM15	AXIN2
CENPQ	NCSTN	UBE2G1	GOLGA4
MYCBPAP	ERCC6	NFATC2	MALL
MRPS7	CCDC40	DDC	ZSWIM3
MRPL55	PRDM15	MIER2	CX3CR1
WIZ	WIZ	AGPAT2	EMP2
BRAT1	TPO	KLHL30	CSDE1
TPO	RTEL1	ZNF451	EIF2AK4
OTOA	OASL		TMPRSS13
ZNF3	SPPL3		BARD1
AGPAT2	OTOA		MTCH1
	TRIP10		CPSF3
	CCDC142		ICAM2
	NLE1		TMPRSS5
	ZNF451		SYT12
			CDON
			HSPG2
			MS4A2
			UBA2
			WDR33
			BAIAP2L1
			EIF2AK1
			TBL3
			PSD4
			SKI
			MRTO4
			MMAB
			CLDN1
			PCBP2
			RNF32
			GRAMD1A
			KIAA0556
			MYLPF
			QPRT
			WDR59
			IRF8
			ARHGEF2
			ERCC6
			RCC1
			GPRC5C
			CYSLTR2
			SUCLA2
			PRDM15
			MRPS7
			PGLYRP2
			WIZ
			VSTM2A
			TPO
			RTEL1
			SNF8
			OASL
			PARN
			FAM120B
			BRF1
			HUWE1
			OTOA
			EYA3
			COMT
			AGPAT2
			CCDC142
			NLE1
			PRELP
			ZNF451
			FOXP3
