# Supplementary material for: Genetic variants analysis of three dromedary camels using whole genome sequencing data
Source: PLoS One. 2018 Sep 20;13(9):e0204028. doi: 10.1371/journal.pone.0204028 (PMC6147446; doi:10.1371/journal.pone.0204028)
Supplement: S7 Table — (XLSX) [file pone.0204028.s009.xlsx]

## Sheet: S7 Table
S7 Table: results of GO enrichment analysis for Iranian camel specific genes
Category	GO Term	Description	Count	un-adjusted PValue
BP	GO:0048583	regulation of response to stimulus	220	0.000321647
BP	GO:0044707	single-multicellular organism process	342	0.000779121
BP	GO:0051249	regulation of lymphocyte activation	33	0.00140695
BP	GO:0030155	regulation of cell adhesion	50	0.00204214
BP	GO:0009612	response to mechanical stimulus	16	0.00226123
BP	GO:0050863	regulation of T cell activation	25	0.00266418
BP	GO:0072078	nephron tubule morphogenesis	12	0.00280164
BP	GO:0032479	regulation of type I interferon production	10	0.00361882
BP	GO:0022610	biological adhesion	98	0.00390938
BP	GO:0072164	mesonephric tubule development	14	0.00410724
BP	GO:0072163	mesonephric epithelium development	14	0.00410724
BP	GO:0072088	nephron epithelium morphogenesis	12	0.00415309
BP	GO:0061333	renal tubule morphogenesis	12	0.00470396
BP	GO:0030193	regulation of blood coagulation	12	0.00470396
BP	GO:0072028	nephron morphogenesis	12	0.00470396
BP	GO:1900046	regulation of hemostasis	12	0.00470396
BP	GO:0007155	cell adhesion	97	0.00477828
BP	GO:0061041	regulation of wound healing	15	0.00485125
BP	GO:0002764	immune response-regulating signaling pathway	25	0.00492162
BP	GO:0033036	macromolecule localization	165	0.00509123
BP	GO:0048518	positive regulation of biological process	302	0.00577515
BP	GO:0072080	nephron tubule development	13	0.00586044
BP	GO:0009653	anatomical structure morphogenesis	170	0.00592723
BP	GO:0001823	mesonephros development	14	0.00623946
BP	GO:0051239	regulation of multicellular organismal process	164	0.00626107
BP	GO:1903037	regulation of leukocyte cell-cell adhesion	25	0.00634515
BP	GO:0042060	wound healing	30	0.0063959
BP	GO:0032606	type I interferon production	10	0.00652193
BP	GO:0060993	kidney morphogenesis	13	0.00652582
BP	GO:0080134	regulation of response to stress	80	0.00700804
BP	GO:0050865	regulation of cell activation	36	0.00710103
BP	GO:0032502	developmental process	318	0.00747467
BP	GO:0035556	intracellular signal transduction	160	0.00748103
BP	GO:0050818	regulation of coagulation	12	0.00751021
BP	GO:0061326	renal tubule development	13	0.00803463
BP	GO:0009966	regulation of signal transduction	163	0.00833543
BP	GO:0032481	positive regulation of type I interferon production	8	0.00841085
BP	GO:0060675	ureteric bud morphogenesis	10	0.00851843
BP	GO:0001657	ureteric bud development	13	0.00888483
BP	GO:0002757	immune response-activating signal transduction	23	0.00899565
BP	GO:0048705	skeletal system morphogenesis	23	0.00899565
BP	GO:0072009	nephron epithelium development	14	0.00917141
BP	GO:0072006	nephron development	16	0.00927282
BP	GO:1901700	response to oxygen-containing compound	74	0.00961231
BP	GO:0072171	mesonephric tubule morphogenesis	10	0.00967553
